# Supplementary material for: Intranasal soluble ACE2 improves survival and prevents brain SARS-CoV-2 infection
Source: Life Sci Alliance. 2023 Apr 11;6(7):e202301969. doi: 10.26508/lsa.202301969 (PMC10098141; doi:10.26508/lsa.202301969)
Supplement: Supplementary file 1 [file LSA-2023-01969_TableS1.xls]

## Sheet: Sheet1
Table S1. Scoring system in BSL-3 facility for health evaluation of mice infected with SARS-CoV-2.
Score	Description
0	Pre-inoculation: mice are bright, alert, active, normal fur coat and posture
1	Post-inoculation (PI): mice are bright, alert, active, normal fur coat and posture, no weight loss
1.5	Mice present with slightly ruffled fur but are active, or weight loss might occur but <2.5%, recovery can be expected
2	Ruffled fur or less active or weight loss <5%, recovery might occur
2.5	Ruffled fur or not active but moves when touched or hunched posture or difficulty breathing or weight loss 5-10%, Recovery is unlikely but still might occur
3	Ruffled fur or inactive but moves when touched or difficulty breathing or weight loss at 11-20%, recovery is not expected
4	Ruffled fur or positioned on its side or back or dehydrated or difficulty breathing or weight loss >20% or labored breathing, recovery is not expected
5	death
